# Supplementary material for: Large-Scale Plasma Peptidomic Profiling Reveals a Novel, Nontoxic, Crassostrea hongkongensis-Derived Antimicrobial Peptide against Foodborne Pathogens
Source: Mar Drugs. 2021 Jul 26;19(8):420. doi: 10.3390/md19080420 (PMC8399951; doi:10.3390/md19080420)
Supplement: Supplementary file 1 [file marinedrugs-19-00420-s001.zip]

Archive with 1 entries (1 files):
- marinedrugs-1308871-supplementary.pdf
